# Supplementary material for: Dual SYK-HDAC Inhibitor Elicits Striking Efficacy against Acute Myeloid Leukemia: Rational Design, Synthesis, and Biological Evaluation
Source: J Med Chem. 2026 Jun 9;69(12):14275–308. doi: 10.1021/acs.jmedchem.6c00039 (PMC13312455; doi:10.1021/acs.jmedchem.6c00039)
Supplement: Supplementary file 2 [file jm6c00039_si_002.csv]

Compound code	SMILES	MV4-11 cells (IC50, ??M)
1	O=C(CCCCCCC(NO)=O)N(CC1)CCN1C2=CC=C(NC3=NC(C4=CC(NN=C5)=C5C=C4)=CN6C3=NC=C6)C=C2	1.562 ?? 0.166
2	O=C(CCC(NO)=O)N(CC1)CCN1C2=CC=C(NC3=NC(C4=CC(NN=C5)=C5C=C4)=CN6C3=NC=C6)C=C2	1.064 ?? 0.166
3	O=C(CCCC(NO)=O)N(CC1)CCN1C2=CC=C(NC3=NC(C4=CC(NN=C5)=C5C=C4)=CN6C3=NC=C6)C=C2	1.983 ?? 0.106
4	O=C(CCCCC(NO)=O)N(CC1)CCN1C2=CC=C(NC3=NC(C4=CC(NN=C5)=C5C=C4)=CN6C3=NC=C6)C=C2	1.117 ?? 0.064
5	O=C(CCCCCC(NO)=O)N(CC1)CCN1C2=CC=C(NC3=NC(C4=CC(NN=C5)=C5C=C4)=CN6C3=NC=C6)C=C2	1.813 ?? 0.263
6	O=C(CCCCCCCC(NO)=O)N(CC1)CCN1C2=CC=C(NC3=NC(C4=CC(NN=C5)=C5C=C4)=CN6C3=NC=C6)C=C2	3.233 ?? 0.285
7	O=C(CCCCCCCCC(NO)=O)N(CC1)CCN1C2=CC=C(NC3=NC(C4=CC(NN=C5)=C5C=C4)=CN6C3=NC=C6)C=C2	> 5
8	O=C(C(C=C1)=CC=C1CN(CC2)CCN2C3=CC=C(NC4=NC(C5=CC(NN=C6)=C6C=C5)=CN7C4=NC=C7)C=C3)NO	3.580 ?? 0.315
9	O=C(NO)/C=C/C(C=C1)=CC=C1CN(CC2)CCN2C3=CC=C(NC4=NC(C5=CC(NN=C6)=C6C=C5)=CN7C4=NC=C7)C=C3	4.629 ?? 0.056
10	O=C(NC1=CC=C(NC2=NC(C3=CC(NN=C4)=C4C=C3)=CN5C2=NC=C5)C=C1)CCC(NO)=O	0.9263 ?? 0.066
11	O=C(NC1=CC=C(NC2=NC(C3=CC(NN=C4)=C4C=C3)=CN5C2=NC=C5)C=C1)CCCC(NO)=O	0.8934 ?? 0.031
12	O=C(NC1=CC=C(NC2=NC(C3=CC(NN=C4)=C4C=C3)=CN5C2=NC=C5)C=C1)CCCCC(NO)=O	0.4595 ?? 0.023
13	O=C(NC1=CC=C(NC2=NC(C3=CC(NN=C4)=C4C=C3)=CN5C2=NC=C5)C=C1)CCCCCC(NO)=O	0.4024 ?? 0.034
14	O=C(NC1=CC=C(NC2=NC(C3=CC(NN=C4)=C4C=C3)=CN5C2=NC=C5)C=C1)CCCCCCC(NO)=O	0.115 ?? 0.004
15	O=C(NC1=CC=C(NC2=NC(C3=CC(NN=C4)=C4C=C3)=CN5C2=NC=C5)C=C1)CCCCCCCC(NO)=O	0.2238 ?? 0.015
16	O=C(NC1=CC=C(NC2=NC(C3=CC(NN=C4)=C4C=C3)=CN5C2=NC=C5)C=C1)CCCCCCCCC(NO)=O	0.3122 ?? 0.014
17	O=C(NO)C(C=C1)=CC=C1CNC2=CC=C(NC3=NC(C4=CC(NN=C5)=C5C=C4)=CN6C3=NC=C6)C=C2	0.1825 ?? 0.013
18	O=C(NO)/C=C/C(C=C1)=CC=C1CNC2=CC=C(NC3=NC(C4=CC(NN=C5)=C5C=C4)=CN6C3=NC=C6)C=C2	0.516 ?? 0.039
